# Supplementary material for: Detection of gene-environment interactions in the presence of linkage disequilibrium and noise by using genetic risk scores with internal weights from elastic net regression
Source: BMC Genet. 2017 Jun 12;18:55. doi: 10.1186/s12863-017-0519-1 (PMC5469185; doi:10.1186/s12863-017-0519-1)
Supplement: Supplementary file 2 — Linkage disequilibrium (LD) between the 68 SNPs (6 risk SNPs +42 correlated SNPs +20 noise SNPs) considered in the first part of the simulation study (Weighted and unweighted GRS vs. single SNPs analysis). (XLSX 33 kb) [file 12863_2017_519_MOESM2_ESM.xlsx]

## Sheet: LD
Table S4: Linkage disequlibrium (LD) between alle 68 SNPs.
	CFHrs1061170	LOCrs10490924	CFHrs1410996	C2rs9332739	CFBrs641153	CFHrs2230199	CFHrs1061170_100	LOCrs10490924_100	CFHrs1410996_100	C2rs9332739_100	CFBrs641153_100	CFHrs2230199_100	CFHrs1061170_500	LOCrs10490924_500	CFHrs1410996_500	C2rs9332739_500	CFBrs641153_500	CFHrs2230199_500	CFHrs1061170_1000	LOCrs10490924_1000	CFHrs1410996_1000	C2rs9332739_1000	CFBrs641153_1000	CFHrs2230199_1000	CFHrs1061170_2000	LOCrs10490924_2000	CFHrs1410996_2000	C2rs9332739_2000	CFBrs641153_2000	CFHrs2230199_2000	CFHrs1061170_3000	LOCrs10490924_3000	CFHrs1410996_3000	C2rs9332739_3000	CFBrs641153_3000	CFHrs2230199_3000	CFHrs1061170_4000	LOCrs10490924_4000	CFHrs1410996_4000	C2rs9332739_4000	CFBrs641153_4000	CFHrs2230199_4000	CFHrs1061170_5000	LOCrs10490924_5000	CFHrs1410996_5000	C2rs9332739_5000	CFBrs641153_5000	CFHrs2230199_5000	CFHrs1061170_rand1
CFHrs1061170		0	0	0	0	0	0.99	0	0	0	0	0	0.92	0	0	0	0	0	0.84	0	0	0	0	0	0.69	0	0	0	0	0	0.55	0	0	0	0	0	0.42	0	0	0	0	0	0.3	0	0	0	0	0	0
LOCrs10490924			0	0	0	0	0	0.98	0	0	0	0	0	0.92	0	0	0	0	0	0.84	0	0	0	0	0	0.69	0	0	0	0	0	0.55	0	0	0	0	0	0.42	0	0	0	0	0	0.3	0	0	0	0	0
CFHrs1410996				0	0	0	0	0	0.98	0	0	0	0	0	0.93	0	0	0	0	0	0.85	0	0	0	0	0	0.69	0	0	0	0	0	0.56	0	0	0	0	0	0.42	0	0	0	0	0	0.3	0	0	0	0
C2rs9332739					0.66	0	0	0	0	1	0.66	0	0	0	0	0.98	0.66	0	0	0	0	0.97	0.66	0	0	0	0	0.95	0.66	0	0	0	0	0.92	0.65	0	0	0	0	0.9	0.66	0	0	0	0	0.87	0.66	0	0
CFBrs641153						0	0	0	0	0.66	1	0	0	0	0	0.66	0.98	0	0	0	0	0.66	0.96	0	0	0	0	0.66	0.91	0	0	0	0	0.66	0.86	0	0	0	0	0.65	0.82	0	0	0	0	0.65	0.78	0	0
CFHrs2230199							0	0	0	0	0	0.99	0	0	0	0	0	0.92	0	0	0	0	0	0.85	0	0	0	0	0	0.7	0	0	0	0	0	0.57	0	0	0	0	0	0.43	0	0	0	0	0	0.31	0
CFHrs1061170_100								0	0	0	0	0	0.93	0	0	0	0	0	0.86	0	0	0	0	0	0.71	0	0	0	0	0	0.56	0	0	0	0	0	0.43	0	0	0	0	0	0.31	0	0	0	0	0	0
LOCrs10490924_100									0	0	0	0	0	0.94	0	0	0	0	0	0.85	0	0	0	0	0	0.71	0	0	0	0	0	0.56	0	0	0	0	0	0.43	0	0	0	0	0	0.31	0	0	0	0	0
CFHrs1410996_100										0	0	0	0	0	0.94	0	0	0	0	0	0.86	0	0	0	0	0	0.71	0	0	0	0	0	0.57	0	0	0	0	0	0.43	0	0	0	0	0	0.31	0	0	0	0
C2rs9332739_100											0.66	0	0	0	0	0.99	0.66	0	0	0	0	0.98	0.66	0	0	0	0	0.95	0.66	0	0	0	0	0.93	0.66	0	0	0	0	0.9	0.66	0	0	0	0	0.88	0.66	0	0
CFBrs641153_100												0	0	0	0	0.66	0.98	0	0	0	0	0.66	0.96	0	0	0	0	0.66	0.92	0	0	0	0	0.66	0.87	0	0	0	0	0.65	0.83	0	0	0	0	0.65	0.78	0	0
CFHrs2230199_100													0	0	0	0	0	0.94	0	0	0	0	0	0.87	0	0	0	0	0	0.71	0	0	0	0	0	0.58	0	0	0	0	0	0.44	0	0	0	0	0	0.32	0
CFHrs1061170_500														0	0	0	0	0	0.92	0	0	0	0	0	0.77	0	0	0	0	0	0.62	0	0	0	0	0	0.48	0	0	0	0	0	0.36	0	0	0	0	0	0
LOCrs10490924_500															0	0	0	0	0	0.92	0	0	0	0	0	0.76	0	0	0	0	0	0.62	0	0	0	0	0	0.48	0	0	0	0	0	0.36	0	0	0	0	0
CFHrs1410996_500																0	0	0	0	0	0.92	0	0	0	0	0	0.76	0	0	0	0	0	0.62	0	0	0	0	0	0.48	0	0	0	0	0	0.36	0	0	0	0
C2rs9332739_500																	0.66	0	0	0	0	0.99	0.66	0	0	0	0	0.96	0.66	0	0	0	0	0.94	0.66	0	0	0	0	0.91	0.66	0	0	0	0	0.89	0.66	0	0
CFBrs641153_500																		0	0	0	0	0.66	0.98	0	0	0	0	0.66	0.94	0	0	0	0	0.66	0.89	0	0	0	0	0.65	0.85	0	0	0	0	0.65	0.8	0	0
CFHrs2230199_500																			0	0	0	0	0	0.93	0	0	0	0	0	0.77	0	0	0	0	0	0.63	0	0	0	0	0	0.5	0	0	0	0	0	0.37	0
CFHrs1061170_1000																				0	0	0	0	0	0.85	0	0	0	0	0	0.69	0	0	0	0	0	0.55	0	0	0	0	0	0.42	0	0	0	0	0	0
LOCrs10490924_1000																					0	0	0	0	0	0.84	0	0	0	0	0	0.69	0	0	0	0	0	0.55	0	0	0	0	0	0.42	0	0	0	0	0
CFHrs1410996_1000																						0	0	0	0	0	0.84	0	0	0	0	0	0.7	0	0	0	0	0	0.55	0	0	0	0	0	0.42	0	0	0	0
C2rs9332739_1000																							0.66	0	0	0	0	0.98	0.66	0	0	0	0	0.95	0.66	0	0	0	0	0.93	0.66	0	0	0	0	0.9	0.66	0	0
CFBrs641153_1000																								0	0	0	0	0.66	0.96	0	0	0	0	0.66	0.91	0	0	0	0	0.65	0.87	0	0	0	0	0.65	0.82	0	0
CFHrs2230199_1000																									0	0	0	0	0	0.84	0	0	0	0	0	0.7	0	0	0	0	0	0.56	0	0	0	0	0	0.43	0
CFHrs1061170_2000																										0	0	0	0	0	0.84	0	0	0	0	0	0.69	0	0	0	0	0	0.55	0	0	0	0	0	0
LOCrs10490924_2000																											0	0	0	0	0	0.84	0	0	0	0	0	0.69	0	0	0	0	0	0.55	0	0	0	0	0
CFHrs1410996_2000																												0	0	0	0	0	0.85	0	0	0	0	0	0.69	0	0	0	0	0	0.55	0	0	0	0
C2rs9332739_2000																													0.66	0	0	0	0	0.97	0.66	0	0	0	0	0.95	0.66	0	0	0	0	0.93	0.66	0	0
CFBrs641153_2000																														0	0	0	0	0.66	0.95	0	0	0	0	0.65	0.91	0	0	0	0	0.65	0.87	0	0
CFHrs2230199_2000																															0	0	0	0	0	0.85	0	0	0	0	0	0.7	0	0	0	0	0	0.56	0
CFHrs1061170_3000																																0	0	0	0	0	0.84	0	0	0	0	0	0.69	0	0	0	0	0	0
LOCrs10490924_3000																																	0	0	0	0	0	0.84	0	0	0	0	0	0.69	0	0	0	0	0
CFHrs1410996_3000																																		0	0	0	0	0	0.83	0	0	0	0	0	0.68	0	0	0	0
C2rs9332739_3000																																			0.66	0	0	0	0	0.98	0.66	0	0	0	0	0.95	0.66	0	0
CFBrs641153_3000																																				0	0	0	0	0.65	0.96	0	0	0	0	0.65	0.92	0	0
CFHrs2230199_3000																																					0	0	0	0	0	0.84	0	0	0	0	0	0.69	0
CFHrs1061170_4000																																						0	0	0	0	0	0.84	0	0	0	0	0	0
LOCrs10490924_4000																																							0	0	0	0	0	0.84	0	0	0	0	0
CFHrs1410996_4000																																								0	0	0	0	0	0.84	0	0	0	0
C2rs9332739_4000																																									0.66	0	0	0	0	0.98	0.66	0	0
CFBrs641153_4000																																										0	0	0	0	0.66	0.96	0	0
CFHrs2230199_4000																																											0	0	0	0	0	0.84	0
CFHrs1061170_5000																																												0	0	0	0	0	0
LOCrs10490924_5000																																													0	0	0	0	0
CFHrs1410996_5000																																														0	0	0	0
C2rs9332739_5000																																															0.66	0	0
CFBrs641153_5000																																																0	0
CFHrs2230199_5000																																																	0
CFHrs1061170_rand1
CFHrs1061170_rand2
CFHrs1061170_rand3
CFHrs1061170_rand4
CFHrs1061170_rand5
CFHrs1061170_rand6
CFHrs1061170_rand7
CFHrs1061170_rand8
CFHrs1061170_rand9
CFHrs1061170_rand10
CFHrs1061170_rand11
CFHrs1061170_rand12
CFHrs1061170_rand13
CFHrs1061170_rand14
CFHrs1061170_rand15
CFHrs1061170_rand16
CFHrs1061170_rand17
CFHrs1061170_rand18
CFHrs1061170_rand19
CFHrs1061170_rand20
[truncated: 19 more columns]
